# Supplementary material for: Global, regional, and national burden of elderly myocarditis (1992–2021) and projections of future disease burden trends
Source: Aging Clin Exp Res. 2025 Mar 24;37(1):102. doi: 10.1007/s40520-025-02979-9 (PMC11933228; doi:10.1007/s40520-025-02979-9)
Supplement: Supplementary file 1 — Supplementary file1 (XLSX 73 KB) [file 40520_2025_2979_MOESM1_ESM.xlsx]

## Sheet: Table S1
Table S1.The incidence, deaths, and DALYs of elderly myocarditis in 1992 and 2021 for both genders
	1992		2021
location	ASR per 100,000 (95% UI)	Counts (95% UI)	ASR per 100,000 (95% UI)	Counts (95% UI)
Incidence
Global	49.29(28.26—76.43）	232688(133805—358397）	47.57（27.52—73.08)	505147（292319—774561)
High SDI	53.71(30.82—83.29）	80515(46202—124756）	49.69（29.40—75.50)	143665（84589—219704)
High-middle SDI	47.69(27.22—74.46）	56376(32332—87070）	45.70（26.30—70.52)	114927（66125—176950)
Middle SDI	48.10(27.49—74.54）	54441(31238—83601）	48.52（27.75—75.08)	150348（86001—231661)
Low-middle SDI	46.50(26.77—71.69）	30508(17651—46576）	46.14（26.56—71.10)	72813（42033—111488)
Low SDI	45.26(26.07—69.94）	10592(6128—16191）	45.21（26.03—69.86)	22947（13253—35145)
Andean Latin America	49.11(28.35—75.06）	1187(687—1809）	48.49（28.19—73.85)	3430（1994—5221)
Australasia	45.67(26.05—70.80）	1463(834—2265）	45.73（26.30—70.58)	3350（1923—5186)
Caribbean	47.51(27.33—73.00）	1556(896—2382）	47.28（27.20—72.64)	3199（1839—4928)
Central Asia	42.53(24.08—65.88）	2343(1331—3604）	43.56（24.71—67.29)	3860（2201—5904)
Central Europe	44.01(25.27—68.04）	8197(4714—12571）	44.29（25.42—68.44)	13512（7735—20899)
Central Latin America	49.46(28.26—76.09）	4815(2758—7366）	49.06（28.03—75.46)	14737（8422—22645)
Central Sub-Saharan Africa	43.47(24.96—67.29）	961(554—1471）	42.84（24.59—66.27)	2128（1228—3255)
East Asia	48.03(27.31—75.26）	45638(26093—70629）	48.96（28.06—76.28)	128308（73350—199049)
Eastern Europe	44.44(25.61—68.75）	15667(9058—24053）	44.73（25.78—69.16)	21101（12218—32479)
Eastern Sub-Saharan Africa	45.19(26.01—69.90）	3458(1996—5295）	44.99（25.90—69.61)	7382（4259—11322)
High-income Asia Pacific	51.06(29.26—79.19）	13435(7718—20749）	49.06（28.25—75.83)	32907（18840—51451)
High-income North America	64.99(37.26—100.73）	31667(18122—49181）	51.78（32.08—75.71)	46369（28660—68003)
North Africa and Middle East	33.91(19.20—52.53）	6269(3563—9623）	34.04（19.28—52.69)	16263（9233—25007)
Oceania	46.31(26.21—71.58）	131(74—199）	46.42（26.27—71.75)	316（180—483)
South Asia	47.61(27.45—73.71）	28794(16693—44081）	47.05（27.16—72.79)	77233（44689—118622)
Southeast Asia	49.97(28.62—77.00）	13853(7966—21164）	49.73（28.49—76.83)	35784（20558—54918)
Southern Latin America	46.02(26.54—70.68）	2747(1585—4205）	47.49（27.89—72.26)	5420（3179—8258)
Southern Sub-Saharan Africa	45.70(26.39—70.56）	1435(831—2202）	45.62（26.34—70.44)	2843（1648—4354)
Tropical Latin America	50.84(28.85—78.37）	5398(3071—8254）	50.62（28.73—78.03)	15887（9023—24457)
Western Europe	49.86(28.54—77.50）	39306(22520—60958）	47.83（27.74—73.61)	62374（36072—96656)
Western Sub-Saharan Africa	45.69(26.36—70.61）	4369(2528—6699）	45.37（26.12—70.15)	8742（5052—13398)
Deaths
Global	2.70(2.14—3.27）	10162(8062—12399）	2.07（1.55—2.51)	20718（15525—25085)
High SDI	0.69(0.59—0.79）	995(855—1127）	0.63（0.52—0.71)	2021（1660—2309)
High-middle SDI	6.57(5.26—7.68）	5303(4334—6173）	3.21（2.53—3.84)	7544（5968—9025)
Middle SDI	3.12(2.14—4.25）	2740(1887—3646）	3.44（2.11—4.66)	8894（5521—11951)
Low-middle SDI	1.58(0.74—2.98）	833(390—1567）	1.34（0.80—2.35)	1753（1056—3088)
Low SDI	1.44(0.49—3.19）	273(100—601）	1.11（0.48—2.44)	473（207—1038)
Andean Latin America	1.12(0.59—1.96）	25(13—43）	0.31（0.19—0.49)	22（13—34)
Australasia	1.43(1.05—1.88）	42(31—54）	0.49（0.37—0.62)	37（28—47)
Caribbean	0.57(0.39—0.90）	18(12—28）	0.62（0.46—0.88)	43（32—60)
Central Asia	1.90(1.44—2.47）	101(77—131）	3.47（2.47—4.76)	311（222—425)
Central Europe	5.36(4.12—7.03）	847(651—1122）	6.19（4.71—7.94)	1892（1440—2425)
Central Latin America	0.27(0.22—0.32）	21(17—25）	0.54（0.46—0.62)	158（132—182)
Central Sub-Saharan Africa	1.75(0.58—4.48）	31(11—72）	1.28（0.39—4.02)	53（17—162)
East Asia	4.69(3.28—6.52）	2946(2033—4038）	5.27（3.33—7.11)	11161（7099—15005)
Eastern Europe	3.39(2.99—3.76）	855(760—947）	2.11（1.69—2.60)	965（773—1186)
Eastern Sub-Saharan Africa	0.43(0.16—1.02）	31(12—69）	0.25（0.08—0.69)	39（13—106)
High-income Asia Pacific	0.69(0.56—0.87）	167(136—209）	0.52（0.41—0.61)	391（300—468)
High-income North America	0.36(0.29—0.41）	169(139—196）	0.30（0.25—0.34)	278（230—317)
North Africa and Middle East	2.49(0.96—6.62）	398(157—1038）	1.70（0.84—4.18)	727（363—1772)
Oceania	0.30(0.10—0.67）	1(0—1）	0.23（0.07—0.60)	1（0—3)
South Asia	1.37(0.57—2.48）	701(299—1229）	1.17（0.65—1.93)	1635（916—2683)
Southeast Asia	2.57(1.51—4.56）	507(305—901）	1.59（1.07—2.50)	848（576—1366)
Southern Latin America	0.96(0.70—1.29）	51(37—68）	0.52（0.40—0.65)	60（46—76)
Southern Sub-Saharan Africa	1.00(0.51—1.65）	28(14—46）	0.51（0.35—0.89)	29（20—50)
Tropical Latin America	0.80(0.67—0.92）	69(58—79）	0.79（0.65—0.92)	242（198—281)
Western Europe	4.17(3.20—4.97）	3052(2366—3630）	1.06（0.81—1.24)	1754（1332—2050)
Western Sub-Saharan Africa	1.46(0.48—3.34）	103(37—226）	0.48（0.17—1.12)	71（27—166)
DALYs
Global	37.01(29.27—45.37）	157497(124549—195100）	29.77（22.60—35.81)	308101（234226—370674)
High SDI	11.41(10.03—12.75）	16694(14725—18628）	10.28（8.81—11.53)	30433（25813—34276)
High-middle SDI	76.26(61.99—89.18）	70920(58583—82780）	44.19（35.05—52.88)	107580（85455—128773)
Middle SDI	46.53(32.14—62.11）	48806(33690—64276）	46.18（29.23—61.60)	130679（83656—173116)
Low-middle SDI	24.51(11.86—45.51）	15369(7420—28373）	20.15（12.31—34.98)	29936（18294—52014)
Low SDI	23.52(8.85—51.12）	5433(2135—11697）	18.06（8.21—38.89)	8957（4125—19215)
Andean Latin America	16.88(9.33—28.24）	399(222—662）	5.40（3.45—7.99)	382（244—564)
Australasia	24.26(18.64—30.95）	741(572—940）	9.37（7.47—11.65)	666（528—831)
Caribbean	10.47(7.15—17.01）	341(232—557）	11.87（8.74—17.08)	804（593—1155)
Central Asia	33.18(25.65—42.46）	1906(1484—2431）	64.73（46.55—88.01)	6456（4620—8774)
Central Europe	74.61(57.76—97.82）	13012(10092—17139）	100.08（75.13—130.32)	30167（22678—39203)
Central Latin America	4.03(3.32—4.80）	356(295—423）	7.57（6.42—8.71)	2233（1892—2576)
Central Sub-Saharan Africa	29.05(10.45—69.67）	654(249—1469）	21.44（7.23—64.64)	1083（381—3178)
East Asia	65.16(45.23—89.41）	52387(35850—71090）	67.85（43.39—91.08)	158660（101843—212600)
Eastern Europe	38.94(34.57—43.12）	10939(9782—12115）	28.31（22.84—34.51)	13270（10704—16159)
Eastern Sub-Saharan Africa	8.27(3.44—18.05）	675(288—1445）	5.09（2.00—12.72)	892（353—2212)
High-income Asia Pacific	11.29(9.37—13.77）	2911(2437—3534）	9.32（7.62—10.95)	6067（4864—7166)
High-income North America	7.28(6.20—8.30）	3393(2882—3878）	6.06（5.26—6.85)	5420（4678—6129)
North Africa and Middle East	40.31(16.34—103.95）	7321(3044—18523）	27.42（13.99—65.75)	12873（6606—30608)
Oceania	4.55(1.83—9.73）	11(4—23）	3.63（1.40—8.51)	22（9—49)
South Asia	22.82(10.02—39.73）	13902(6208—23685）	18.74（10.72—30.29)	29795（17189—47856)
Southeast Asia	34.11(20.69—60.56）	7975(4913—14278）	20.39（14.12—32.78)	12373（8623—20449)
Southern Latin America	14.84(11.06—19.62）	847(633—1117）	8.04（6.39—10.01)	922（733—1150)
Southern Sub-Saharan Africa	16.07(8.57—25.78）	495(267—788）	8.95（6.21—15.31)	566（394—968)
Tropical Latin America	12.04(10.24—13.77）	1183(1019—1346）	12.04（10.21—13.70)	3754（3190—4273)
Western Europe	47.92(38.07—56.34）	36264(29003—42480）	13.61（10.78—15.85)	20407（15974—23752)
Western Sub-Saharan Africa	21.03(7.70—45.53）	1788(695—3724）	7.36（3.08—16.55)	1289（565—2907)

## Sheet: Table S2
Table S2. The incidence of elderly myocarditis in 1992 and 2021 for both genders in all countries and territories from 1992 to 2021
	1992		2021
location	ASR per 100,000 (95% UI)	Counts (95% UI)	ASR per 100,000 (95% UI)	Counts (95% UI)
Afghanistan	33.83(19.19—52.51）	255(145—392）	33.15（18.74—51.49)	260（146—403)
Albania	42.38(24.32—65.60）	100(58—153）	42.97（24.63—66.54)	248（142—382)
Algeria	33.70(19.11—52.33）	474(270—727）	33.76（19.14—52.47)	1312（746—2019)
American Samoa	45.92(25.99—71.04）	1(1—2）	46.17（26.14—71.40)	2（1—4)
Andorra	48.10(27.49—74.27）	4(2—6）	47.99（27.43—74.14)	10（5—15)
Angola	43.59(25.06—67.45）	156(90—239）	42.97（24.67—66.50)	451（260—689)
Antigua and Barbuda	46.73(26.89—71.82）	3(2—5）	47.30（27.22—72.69)	6（3—9)
Argentina	43.94(25.10—67.82）	1839(1051—2830）	44.02（25.15—67.94)	3229（1842—4988)
Armenia	46.44(26.61—71.63）	150(87—229）	47.83（27.73—73.38)	276（161—421)
Australia	45.28(25.90—70.00）	1208(691—1865）	46.02（26.32—71.12)	2844（1624—4409)
Austria	56.25(34.08—83.60）	910(550—1352）	55.53（33.15—83.50)	1380（822—2096)
Azerbaijan	42.62(24.10—65.93）	243(138—372）	43.77（24.77—67.75)	474（271—724)
Bahamas	46.56(26.79—71.55）	8(5—13）	46.89（26.98—72.06)	21（12—33)
Bahrain	33.34(18.89—51.69）	5(3—8）	33.65（19.09—52.16)	27（15—41)
Bangladesh	44.72(25.66—69.16）	2265(1309—3477）	44.24（25.42—68.43)	7028（4051—10808)
Barbados	46.54(26.77—71.54）	19(11—30）	47.07（27.08—72.33)	32（19—49)
Belarus	41.30(23.76—64.23）	694(400—1074）	41.52（23.89—64.54)	890（514—1377)
Belgium	40.95(23.34—63.56）	867(494—1344）	41.88（23.87—64.99)	1366（777—2138)
Belize	47.76(27.48—73.39）	6(3—9）	48.03（27.63—73.84)	16（9—24)
Benin	43.71(25.13—67.61）	101(58—156）	43.23（24.84—66.92)	224（129—345)
Bermuda	46.50(26.76—71.46）	4(2—6）	46.92（27.00—72.10)	9（5—14)
Bhutan	43.55(25.05—67.38）	11(6—16）	43.92（25.25—67.92)	31（18—47)
Bolivia (Plurinational State of)	48.87(27.94—75.07）	175(100—267）	48.91（27.97—75.13)	497（285—760)
Bosnia and Herzegovina	41.97(24.02—65.01）	196(113—300）	42.28（24.22—65.52)	353（202—545)
Botswana	42.84(24.59—66.28）	26(15—40）	42.56（24.40—65.85)	62（36—95)
Brazil	50.94(28.89—78.54）	5268(2996—8057）	50.70（28.76—78.16)	15565（8836—23966)
Brunei Darussalam	48.31(27.66—74.74）	5(3—8）	47.63（27.32—73.58)	16（9—25)
Bulgaria	42.54(24.37—65.94）	665(382—1019）	42.12（24.12—65.31)	831（475—1285)
Burkina Faso	43.62(25.08—67.49）	206(119—315）	43.41（24.95—67.19)	412（237—633)
Burundi	43.30(24.88—67.03）	106(61—163）	43.95（25.28—67.97)	204（118—312)
Cabo Verde	43.13(24.74—66.77）	14(8—21）	42.60（24.43—65.90)	22（13—34)
Cambodia	47.25(27.12—72.87）	220(127—335）	46.76（26.86—72.10)	602（347—918)
Cameroon	43.70(25.12—67.61）	204(117—312）	43.46（24.99—67.26)	527（304—808)
Canada	58.23(33.38—89.88）	2590(1482—3997）	58.89（33.78—90.86)	5831（3338—9021)
Central African Republic	42.99(24.69—66.51）	45(26—69）	42.60（24.43—65.88)	77（45—118)
Chad	43.73(25.16—67.63）	142(82—218）	44.44（25.53—68.68)	250（144—384)
Chile	52.42(30.97—79.14）	655(388—984）	55.12（33.48—81.10)	1830（1112—2692)
China	48.27(27.44—75.68）	44147(25229—68348）	49.27（28.24—76.82)	124413（71145—193096)
Colombia	47.52(27.33—73.02）	979(565—1496）	47.01（27.04—72.24)	3284（1886—5068)
Comoros	43.60(25.08—67.46）	9(5—14）	43.27（24.84—66.99)	22（13—34)
Congo	42.95(24.64—66.49）	47(27—72）	43.40（24.92—67.17)	105（61—160)
Cook Islands	46.53(26.32—71.87）	1(0—1）	45.97（26.03—71.13)	2（1—2)
Costa Rica	47.58(27.37—73.13）	106(61—162）	47.18（27.14—72.49)	327（188—504)
Cote d'Ivoire	44.10(25.36—68.18）	170(98—259）	43.86（25.23—67.84)	454（262—695)
Croatia	40.31(23.08—62.59）	295(170—453）	39.94（22.96—61.73)	496（285—765)
Cuba	47.69(27.44—73.30）	637(367—976）	47.27（27.19—72.62)	1197（688—1848)
Cyprus	48.34(27.74—74.76）	50(29—77）	48.95（28.10—75.61)	133（77—205)
Czechia	44.54(25.57—69.49）	801(460—1245）	45.52（26.16—70.91)	1345（770—2103)
Democratic People's Republic of Korea	41.14(23.35—64.01）	682(389—1048）	41.74（23.70—65.02)	1567（896—2421)
Democratic Republic of the Congo	43.56(24.99—67.45）	677(390—1035）	42.77（24.54—66.15)	1430（825—2188)
Denmark	43.36(24.92—67.20）	481(276—747）	44.64（25.67—69.08)	731（419—1137)
Djibouti	43.59(25.07—67.46）	5(3—8）	44.02（25.31—68.08)	25（14—38)
Dominica	46.01(26.42—70.73）	4(2—5）	47.06（27.11—72.33)	5（3—7)
Dominican Republic	47.77(27.48—73.43）	212(123—325）	47.45（27.30—72.91)	569（327—872)
Ecuador	48.93(28.87—73.64）	307(182—460）	46.88（28.21—70.48)	929（560—1391)
Egypt	33.79(19.17—52.51）	896(510—1375）	34.17（19.39—53.08)	2070（1178—3176)
El Salvador	47.28(27.19—72.64）	177(102—272）	46.69（26.84—71.76)	375（215—581)
Equatorial Guinea	42.99(24.68—66.53）	8(5—12）	42.86（24.58—66.36)	20（11—31)
Eritrea	42.25(24.19—65.36）	35(20—54）	42.25（24.20—65.40)	101（58—155)
Estonia	41.26(23.72—64.13）	109(63—168）	41.78（24.05—64.90)	161（92—251)
Eswatini	42.52(24.38—65.77）	12(7—19）	41.96（24.01—64.94)	23（13—35)
Ethiopia	48.00(27.69—74.30）	933(541—1424）	47.94（27.64—74.24)	2124（1227—3267)
Fiji	45.76(25.89—70.79）	15(9—23）	45.07（25.52—69.82)	35（20—54)
Finland	45.36(26.47—69.85）	439(256—675）	47.28（27.30—73.20)	853（490—1329)
France	45.78(26.07—70.93）	5297(3014—8221）	46.73（26.67—72.31)	9269（5270—14486)
Gabon	43.00(24.69—66.59）	28(16—43）	43.12（24.78—66.67)	45（26—69)
Gambia	43.73(25.15—67.64）	17(10—25）	43.39（24.95—67.16)	44（25—67)
Georgia	40.12(22.59—62.43）	317(179—490）	40.34（22.91—62.73)	332（189—518)
Germany	48.07(27.80—74.06）	8170(4731—12575）	50.28（29.05—77.39)	13714（7927—21201)
Ghana	43.54(25.01—67.39）	284(164—435）	42.89（24.62—66.37)	711（409—1091)
Greece	44.05(24.96—68.02）	909(515—1398）	43.95（25.30—67.58)	1504（862—2332)
Greenland	58.04(33.28—89.58）	2(1—3）	59.73（34.33—92.04)	5（3—7)
Grenada	46.48(26.74—71.43）	5(3—7）	46.63（26.87—71.69)	6（3—9)
Guam	46.16(26.09—71.47）	4(2—6）	45.59（25.82—70.61)	13（7—20)
Guatemala	47.72(27.45—73.34）	178(103—271）	47.34（27.23—72.75)	606（349—926)
Guinea	43.96(25.25—68.04）	176(101—271）	44.03（25.32—68.08)	260（150—400)
Guinea-Bissau	43.68(25.13—67.57）	17(10—26）	43.10（24.75—66.68)	28（16—42)
Guyana	47.42(27.27—72.87）	19(11—29）	47.13（27.12—72.42)	33（19—50)
Haiti	47.43(27.30—72.88）	160(93—243）	47.57（27.36—73.11)	330（191—501)
Honduras	47.51(27.33—73.03）	113(65—172）	47.32（27.22—72.72)	327（189—498)
Hungary	41.59(23.81—64.41）	796(456—1226）	41.67（23.88—64.54)	1136（647—1765)
Iceland	46.83(26.74—72.44）	19(11—29）	47.57（27.20—73.50)	38（21—59)
India	47.84(27.60—74.08）	22995(13340—35179）	47.36（27.33—73.31)	63269（36583—97252)
Indonesia	52.37(30.00—80.86）	5326(3066—8131）	52.38（30.01—80.89)	12652（7284—19306)
Iran (Islamic Republic of)	35.42(20.25—54.90）	1003(574—1536）	35.31（20.18—54.71)	3043（1742—4689)
Iraq	33.27(18.85—51.64）	301(171—467）	33.21（18.82—51.50)	781（444—1202)
Ireland	46.41(26.46—71.86）	253(144—391）	47.37（27.06—73.22)	498（284—771)
Israel	46.84(26.78—72.38）	313(179—482）	46.92（26.81—72.55)	778（443—1208)
Italy	67.05(37.58—107.10）	7610(4293—11995）	45.97（27.65—69.06)	9577（5707—14565)
Jamaica	47.23(27.18—72.57）	116(66—178）	47.42（27.29—72.88)	189（109—293)
Japan	51.87(29.70—80.52）	11843(6794—18324）	49.54（28.55—76.71)	26622（15219—41790)
Jordan	33.61(19.07—52.15）	45(26—70）	33.68（19.10—52.31)	244（139—374)
Kazakhstan	42.05(23.80—65.06）	607(344—932）	42.70（24.16—66.10)	850（484—1299)
Kenya	47.61(27.46—73.73）	429(248—659）	46.82（27.01—72.42)	1062（614—1626)
Kiribati	44.86(25.41—69.51）	2(1—2）	44.49（25.21—68.99)	3（2—5)
Kuwait	34.08(19.34—52.85）	20(12—31）	34.18（19.40—53.03)	89（51—137)
Kyrgyzstan	42.44(24.01—65.65）	152(86—234）	43.32（24.51—67.07)	218（124—334)
Lao People's Democratic Republic	48.11(27.61—74.18）	105(60—160）	48.17（27.65—74.31)	223（129—341)
Latvia	40.52(23.11—62.80）	188(108—291）	40.87（23.28—63.34)	231（132—359)
Lebanon	33.28(18.87—51.61）	86(49—132）	33.15（18.78—51.48)	258（146—402)
Lesotho	41.80(23.91—64.71）	40(23—62）	41.74（23.87—64.64)	47（27—72)
Liberia	44.38(25.50—68.64）	58(33—89）	44.03（25.30—68.17)	85（49—131)
Libya	33.59(19.05—52.13）	73(41—113）	33.45（18.96—51.93)	172（98—265)
Lithuania	41.99(24.03—65.03）	247(142—381）	42.29（24.05—65.63)	346（197—537)
Luxembourg	49.46(28.61—76.10）	36(21—56）	51.37（29.39—79.57)	71（41—111)
Madagascar	44.00(25.30—68.05）	230(133—353）	43.54（25.02—67.39)	429（248—655)
Malawi	43.37(24.90—67.14）	173(100—266）	42.74（24.53—66.13)	310（178—476)
Malaysia	48.35(27.75—74.64）	499(286—769）	48.79（27.98—75.33)	1565（899—2400)
Maldives	51.03(29.22—78.65）	5(3—7）	49.21（28.22—75.94)	16（9—25)
Mali	44.00(25.30—68.04）	177(102—272）	44.14（25.37—68.30)	384（222—588)
Malta	46.29(26.41—71.68）	26(15—40）	47.09（26.88—72.84)	65（37—101)
Marshall Islands	45.47(25.76—70.41）	1(0—1）	46.47（26.31—71.87)	1（1—2)
Mauritania	43.48(24.98—67.30）	50(29—76）	44.03（25.30—68.14)	103（59—158)
Mauritius	47.26(27.14—72.82）	40(23—61）	47.64（27.35—73.46)	109（62—167)
Mexico	51.49(29.19—79.47）	2545(1447—3898）	51.12（28.98—78.84)	7593（4313—11668)
Micronesia (Federated States of)	45.63(25.84—70.65）	2(1—4）	45.27（25.64—70.11)	3（2—5)
Monaco	46.19(26.33—71.56）	5(3—7）	47.13（26.90—72.86)	6（4—10)
Mongolia	43.76(24.76—67.77）	50(28—77）	43.32（24.53—67.05)	94（54—144)
Montenegro	42.07(24.10—65.18）	33(19—50）	42.27（24.22—65.49)	53（30—81)
Morocco	33.51(19.00—52.03）	562(319—868）	33.43（18.95—51.86)	1297（738—1999)
Mozambique	43.42(24.95—67.20）	263(151—403）	42.72（24.51—66.07)	449（259—688)
Myanmar	47.90(27.49—73.91）	1192(687—1819）	47.25（27.12—72.86)	2510（1443—3844)
Namibia	42.77(24.55—66.17）	30(17—47）	42.40（24.29—65.61)	59（34—91)
Nauru	47.48(26.90—73.36）	0(0—0）	45.10（25.54—69.92)	0（0—0)
Nepal	43.98(25.28—68.02）	425(245—652）	43.59（25.04—67.45)	1132（652—1740)
Netherlands	45.76(26.07—70.91）	1241(706—1923）	47.22（26.96—73.02)	2278（1300—3532)
New Zealand	47.61(26.95—74.39）	255(144—398）	44.28（26.03—67.07)	506（297—768)
Nicaragua	47.16(27.14—72.48）	86(50—131）	46.97（27.02—72.19)	260（150—398)
Niger	43.98(25.30—68.00）	122(70—186）	43.80（25.17—67.77)	353（204—540)
Nigeria	47.48(27.42—73.42）	2314(1340—3552）	47.42（27.32—73.42)	4207（2435—6456)
Niue	44.87(25.40—69.48）	0(0—0）	45.09（25.53—69.85)	0（0—0)
North Macedonia	42.84(24.54—66.34）	93(54—144）	42.66（24.46—66.07)	171（99—262)
Northern Mariana Islands	46.94(26.56—72.52）	1(0—1）	46.31（26.25—71.54)	2（1—4)
Norway	45.35(25.48—71.33）	435(243—687）	46.46（26.09—73.14)	635（356—1007)
Oman	33.32(18.88—51.65）	23(13—35）	33.31（18.89—51.65)	57（33—88)
Pakistan	48.75(28.07—75.45）	3098(1787—4766）	48.15（27.76—74.59)	5774（3343—8861)
Palau	45.99(26.04—71.17）	1(0—1）	46.50（26.32—71.94)	1（1—2)
Palestine	33.00(18.68—51.21）	33(19—51）	33.07（18.74—51.28)	83（47—127)
Panama	47.82(27.51—73.49）	89(51—137）	47.54（27.35—73.05)	264（152—407)
Papua New Guinea	46.53(26.34—71.92）	79(45—120）	46.87（26.52—72.40)	205（117—312)
Paraguay	47.32(27.23—72.70）	130(75—199）	47.28（27.21—72.66)	322（186—495)
Peru	49.24(28.15—75.62）	705(404—1081）	49.17（28.12—75.52)	2004（1144—3083)
Philippines	52.72(30.18—81.50）	1649(948—2522）	52.70（30.19—81.40)	4578（2632—7016)
Poland	47.75(27.47—73.70）	2672(1541—4101）	48.44（27.86—74.78)	4793（2749—7405)
Portugal	45.49(25.99—70.75）	853(487—1320）	46.28（26.65—71.46)	1611（924—2507)
Puerto Rico	47.19(27.15—72.51）	230(132—353）	46.99（27.03—72.20)	489（279—761)
Qatar	34.21(19.41—53.07）	3(2—4）	34.07（19.33—52.86)	21（12—32)
Republic of Korea	45.44(26.16—70.16）	1467(850—2241）	47.07（27.03—72.67)	5755（3312—8857)
Republic of Moldova	41.83(24.07—64.99）	216(125—332）	41.92（24.12—65.13)	331（190—513)
Romania	43.94(24.62—68.97）	1366(768—2110）	40.48（22.76—63.13)	2097（1178—3271)
Russian Federation	44.86(25.85—69.40）	10135(5860—15551）	45.06（25.98—69.63)	14406（8348—22151)
Rwanda	43.14(24.76—66.81）	122(70—187）	42.60（24.42—65.92)	268（154—411)
Saint Kitts and Nevis	46.65(26.83—71.72）	2(1—4）	46.79（26.93—71.89)	4（2—5)
Saint Lucia	46.70(26.88—71.78）	5(3—8）	47.32（27.23—72.73)	14（8—21)
Saint Vincent and the Grenadines	46.78(26.91—71.91）	4(2—7）	47.86（27.54—73.56)	8（5—13)
Samoa	45.67(25.86—70.65）	4(2—7）	45.86（25.96—70.97)	7（4—11)
San Marino	46.70(26.67—72.26）	2(1—4）	47.48（27.14—73.37)	5（3—8)
Saotome and Principe	43.00(24.70—66.55）	3(2—5）	43.32（24.88—67.00)	5（3—7)
Saudi Arabia	33.88(19.22—52.55）	202(115—310）	34.22（19.42—53.11)	504（288—773)
Senegal	43.96(25.28—67.97）	158(91—243）	43.58（25.05—67.45)	356（205—547)
Serbia	42.19(23.90—65.32）	565(320—867）	42.37（24.02—65.61)	958（541—1487)
Seychelles	47.23(27.12—72.77）	3(2—5）	47.86（27.48—73.73)	6（4—10)
Sierra Leone	44.03(25.32—68.07）	103(60—159）	43.83（25.20—67.80)	168（97—259)
Singapore	47.06(27.03—72.64）	120(69—183）	47.81（27.43—73.82)	513（295—790)
Slovakia	45.46(26.64—69.86）	351(206—536）	46.05（26.27—71.46)	583（332—904)
Slovenia	39.57(22.62—61.30）	128(73—197）	40.55（23.17—62.70)	252（144—392)
Solomon Islands	47.37(26.81—73.12）	6(4—9）	46.32（26.21—71.65)	14（8—22)
Somalia	43.35(24.89—67.11）	85(49—129）	42.47（24.34—65.72)	222（128—340)
South Africa	46.43(26.76—71.82）	1133(655—1742）	46.27（26.68—71.56)	2372（1372—3641)
South Sudan	44.76(25.71—69.09）	125(72—191）	44.30（25.45—68.54)	154（89—236)
Spain	42.56(24.14—65.82）	3245(1840—5008）	43.16（24.78—66.36)	5864（3359—9086)
Sri Lanka	51.35(29.34—79.91）	588(338—902）	47.50（27.27—73.27)	1581（909—2424)
Sudan	33.70(19.11—52.28）	356(203—548）	33.90（19.24—52.63)	659（375—1016)
Suriname	47.60(27.39—73.14）	14(8—22）	46.99（27.04—72.19)	35（20—54)
Sweden	53.02(30.36—81.40）	1125(644—1733）	54.79（31.60—84.49)	1646（943—2567)
Switzerland	38.96(22.36—60.57）	561(322—875）	40.18（22.87—62.40)	1005（571—1575)
Syrian Arab Republic	33.83(19.19—52.52）	192(109—296）	33.84（19.19—52.59)	474（270—728)
Taiwan (Province of China)	42.79(24.51—66.08）	809(464—1236）	41.37（23.71—63.89)	2328（1331—3608)
Tajikistan	43.63(24.70—67.52）	137(78—211）	45.11（25.57—69.79)	253（144—386)
Thailand	47.80(27.44—73.72）	1886(1087—2887）	47.88（27.48—73.86)	6653（3820—10260)
Timor-Leste	48.92(28.06—75.49）	12(7—19）	48.68（27.93—75.18)	47（27—73)
Togo	43.53(25.03—67.37）	55(32—84）	42.59（24.42—65.90)	150（87—230)
Tokelau	46.11(26.08—71.32）	0(0—0）	45.77（25.91—70.89)	0（0—0)
Tonga	45.92(25.98—71.00）	3(2—4）	45.52（25.78—70.49)	4（2—7)
Trinidad and Tobago	47.24(27.19—72.60）	49(28—75）	47.28（27.21—72.65)	116（67—179)
Tunisia	33.51(18.99—52.00）	201(114—309）	33.27（18.85—51.60)	528（300—816)
Turkiye	33.94(19.20—52.22）	1354(770—2069）	34.00（19.24—52.33)	3817（2157—5855)
Turkmenistan	42.88(24.27—66.37）	91(52—140）	43.54（24.64—67.39)	184（104—283)
Tuvalu	44.93(25.43—69.59）	0(0—1）	45.31（25.66—70.21)	1（0—1)
Uganda	43.47(24.99—67.28）	297(171—456）	42.73（24.52—66.12)	611（352—937)
Ukraine	44.66(25.75—68.99）	4077(2357—6256）	45.11（26.01—69.72)	4736（2743—7286)
United Arab Emirates	33.92(19.25—52.62）	11(6—17）	35.75（20.32—55.58)	87（50—132)
United Kingdom	51.51(29.32—80.41）	6424(3652—10040）	52.37（29.80—81.62)	9284（5275—14540)
United Republic of Tanzania	43.60(25.08—67.46）	515(297—790）	43.48（25.00—67.30)	1119（645—1720)
United States of America	65.68(37.65—101.74）	29074(16632—45139）	50.89（31.84—73.93)	40533（25293—59062)
United States Virgin Islands	46.98(27.03—72.21）	5(3—7）	47.06（27.09—72.32)	12（7—18)
Uruguay	47.48(26.83—73.34）	253(143—390）	47.42（26.80—73.26)	361（204—561)
Uzbekistan	43.04(24.36—66.57）	596(338—917）	43.98（24.89—68.09)	1178（667—1805)
Vanuatu	46.86(26.52—72.42）	3(2—4）	46.00（26.04—71.16)	8（4—12)
Venezuela (Bolivarian Republic of)	47.27(27.20—72.63）	543(313—831）	47.01（27.05—72.23)	1700（978—2611)
Viet Nam	47.00(26.99—72.45）	2307(1327—3538）	47.01（27.00—72.42)	5191（2985—7951)
Yemen	32.99(18.69—51.17）	170(96—260）	33.36（18.91—51.78)	466（264—717)
Zambia	44.38(25.50—68.59）	127(73—195）	43.28（24.85—66.97)	275（159—421)
Zimbabwe	43.27(24.88—66.95）	193(111—297）	42.69（24.47—66.11)	280（161—430)

## Sheet: Table S3
Table S3. The deaths of elderly myocarditis in 1992 and 2021 for both genders in all countries and territories from 1992 to 2021
	1992		2021
location	ASR per 100,000 (95% UI)	Counts (95% UI)	ASR per 100,000 (95% UI)	Counts (95% UI)
Afghanistan	4.47(0.38—18.27）	32(3—127）	4.28（0.43—17.18)	34（4—134)
Albania	6.15(3.08—12.60）	12(6—24）	4.03（1.68—8.30)	21（9—42)
Algeria	3.08(0.34—11.99）	35(4—133）	2.40（0.29—9.38)	80（10—305)
American Samoa	0.06(0.02—0.15）	0(0—0）	0.04（0.01—0.09)	0（0—0)
Andorra	3.37(1.04—8.17）	0(0—0）	1.40（0.57—2.93)	0（0—1)
Angola	1.72(0.50—4.42）	5(2—12）	1.08（0.31—3.14)	9（3—26)
Antigua and Barbuda	2.56(1.85—3.49）	0(0—0）	2.66（1.88—3.65)	0（0—0)
Argentina	1.11(0.77—1.55）	41(29—57）	0.60（0.44—0.81)	45（33—60)
Armenia	0.96(0.58—1.52）	3(2—4）	0.42（0.26—0.63)	2（1—4)
Australia	1.61(1.16—2.15）	39(28—52）	0.46（0.33—0.61)	30（21—40)
Austria	0.24(0.18—0.31）	4(3—5）	0.81（0.55—1.10)	25（17—34)
Azerbaijan	4.03(1.79—8.36）	23(10—46）	3.05（1.33—6.10)	37（16—73)
Bahamas	0.43(0.28—0.63）	0(0—0）	0.49（0.34—0.70)	0（0—0)
Bahrain	1.47(0.61—2.98）	0(0—0）	0.68（0.30—1.36)	0（0—1)
Bangladesh	2.51(0.68—6.34）	108(30—263）	1.62（0.62—3.63)	208（81—460)
Barbados	0.76(0.53—1.06）	0(0—0）	1.15（0.76—1.67)	1（0—1)
Belarus	2.19(1.29—3.38）	32(19—50）	0.54（0.37—0.76)	12（8—16)
Belgium	0.30(0.21—0.40）	6(4—8）	0.84（0.58—1.16)	37（25—51)
Belize	0.52(0.30—0.83）	0(0—0）	0.35（0.24—0.47)	0（0—0)
Benin	1.09(0.27—2.94）	2(1—5）	0.47（0.10—1.31)	2（0—5)
Bermuda	0.68(0.47—0.96）	0(0—0）	0.67（0.46—0.93)	0（0—0)
Bhutan	2.10(0.50—6.01）	0(0—1）	1.54（0.54—3.62)	1（0—2)
Bolivia (Plurinational State of)	1.29(0.44—3.29）	4(1—8）	0.68（0.25—1.52)	6（2—12)
Bosnia and Herzegovina	5.83(1.90—14.70）	22(8—53）	3.58（1.42—7.94)	29（11—63)
Botswana	1.11(0.47—2.30）	1(0—1）	0.58（0.21—1.32)	1（0—1)
Brazil	0.81(0.68—0.93）	67(57—77）	0.80（0.66—0.93)	240（196—278)
Brunei Darussalam	1.94(0.84—3.95）	0(0—0）	1.22（0.56—2.35)	0（0—1)
Bulgaria	4.26(3.24—5.39）	49(38—63）	6.73（4.88—8.96)	117（84—157)
Burkina Faso	1.74(0.42—5.00）	6(2—16）	0.85（0.18—2.39)	6（1—17)
Burundi	0.53(0.14—1.40）	1(0—3）	0.36（0.07—1.25)	1（0—5)
Cabo Verde	0.39(0.10—1.11）	0(0—0）	0.17（0.05—0.43)	0（0—0)
Cambodia	2.27(0.73—5.46）	7(2—16）	1.87（0.75—3.98)	14（6—31)
Cameroon	1.30(0.34—3.19）	5(1—11）	0.44（0.11—1.09)	4（1—10)
Canada	0.15(0.11—0.20）	7(5—9）	0.25（0.19—0.33)	26（19—35)
Central African Republic	2.14(0.56—5.93）	2(1—5）	1.59（0.36—5.14)	2（1—7)
Chad	1.47(0.31—4.19）	4(1—10）	0.66（0.14—1.93)	3（1—8)
Chile	0.41(0.30—0.54）	4(3—6）	0.27（0.19—0.36)	9（6—12)
China	4.73(3.33—6.63）	2868(1980—3945）	5.36（3.34—7.31)	10845（6801—14712)
Colombia	0.26(0.19—0.34）	5(4—6）	0.53（0.36—0.71)	40（27—54)
Comoros	0.40(0.11—1.00）	0(0—0）	0.23（0.05—0.66)	0（0—0)
Congo	1.47(0.47—3.47）	1(0—3）	0.85（0.28—2.32)	2（1—4)
Cook Islands	0.00(0.00—0.01）	0(0—0）	0.00（0.00—0.00)	0（0—0)
Costa Rica	1.38(0.96—1.90）	3(2—4）	1.32（0.95—1.76)	10（7—13)
Cote d'Ivoire	1.23(0.31—3.15）	3(1—8）	0.46（0.12—1.17)	3（1—9)
Croatia	11.22(8.15—14.96）	66(48—89）	9.89（6.81—13.59)	123（85—170)
Cuba	0.35(0.25—0.47）	4(3—6）	0.33（0.23—0.44)	9（6—12)
Cyprus	2.21(0.62—5.24）	1(0—3）	0.46（0.17—0.98)	1（0—2)
Czechia	0.93(0.68—1.21）	15(11—20）	1.32（0.92—1.81)	39（27—54)
Democratic People's Republic of Korea	6.31(2.39—13.30）	67(28—138）	6.44（2.47—14.85)	182（75—399)
Democratic Republic of the Congo	1.75(0.48—4.93）	22(7—55）	1.38（0.32—4.82)	39（10—131)
Denmark	0.34(0.24—0.46）	4(3—5）	0.82（0.57—1.09)	15（10—20)
Djibouti	0.40(0.10—1.06）	0(0—0）	0.23（0.06—0.66)	0（0—0)
Dominica	2.46(1.05—5.24）	0(0—0）	2.03（0.85—4.30)	0（0—0)
Dominican Republic	0.13(0.04—0.34）	1(0—1）	0.15（0.06—0.31)	2（1—4)
Ecuador	1.09(0.78—1.48）	6(4—8）	0.38（0.23—0.56)	7（4—10)
Egypt	0.06(0.00—0.26）	1(0—6）	0.03（0.00—0.14)	2（0—7)
El Salvador	0.18(0.07—0.39）	1(0—2）	0.12（0.06—0.23)	1（1—2)
Equatorial Guinea	1.84(0.51—4.94）	0(0—1）	0.55（0.20—1.28)	0（0—0)
Eritrea	0.41(0.11—1.16）	0(0—1）	0.35（0.08—0.99)	1（0—2)
Estonia	0.84(0.62—1.10）	2(1—2）	0.47（0.34—0.65)	2（1—3)
Eswatini	1.13(0.46—2.40）	0(0—1）	0.47（0.19—1.01)	0（0—0)
Ethiopia	0.48(0.14—1.25）	8(3—21）	0.23（0.06—0.66)	10（3—27)
Fiji	0.23(0.09—0.53）	0(0—0）	0.27（0.10—0.57)	0（0—0)
Finland	1.08(0.75—1.48）	10(7—13）	1.45（1.02—1.95)	31（22—42)
France	0.09(0.07—0.12）	11(8—14）	0.33（0.23—0.44)	94（65—127)
Gabon	1.57(0.50—3.95）	1(0—2）	0.72（0.26—1.67)	1（0—1)
Gambia	1.21(0.31—3.12）	0(0—1）	0.53（0.13—1.39)	0（0—1)
Georgia	4.03(2.78—5.60）	30(21—42）	2.93（1.90—4.12)	25（16—35)
Germany	0.67(0.40—0.99）	112(68—167）	0.73（0.51—0.99)	220（152—299)
Ghana	1.63(0.42—3.87）	8(2—18）	0.67（0.17—1.60)	8（2—19)
Greece	0.26(0.19—0.36）	5(3—6）	0.35（0.24—0.48)	16（11—22)
Greenland	0.11(0.05—0.21）	0(0—0）	0.14（0.03—0.31)	0（0—0)
Grenada	1.30(0.90—1.89）	0(0—0）	2.14（1.43—3.05)	0（0—0)
Guam	0.93(0.39—1.80）	0(0—0）	0.09（0.04—0.20)	0（0—0)
Guatemala	0.71(0.38—1.21）	1(1—2）	0.54（0.39—0.74)	5（4—7)
Guinea	1.31(0.29—3.52）	4(1—11）	0.59（0.13—1.63)	3（1—8)
Guinea-Bissau	1.46(0.34—3.80）	0(0—1）	0.58（0.13—1.54)	0（0—1)
Guyana	2.06(1.41—2.92）	1(1—1）	8.52（5.58—12.37)	6（4—9)
Haiti	2.30(0.65—5.80）	7(2—16）	1.83（0.63—4.15)	12（4—27)
Honduras	0.89(0.27—2.09）	2(0—4）	0.81（0.30—1.80)	4（1—8)
Hungary	1.58(1.18—2.06）	25(19—33）	1.33（0.90—1.87)	37（25—52)
Iceland	0.21(0.15—0.28）	0(0—0）	0.83（0.58—1.09)	1（1—1)
India	1.16(0.49—1.94）	489(211—814）	1.07（0.59—1.74)	1243（697—2013)
Indonesia	1.79(0.96—3.30）	121(64—236）	2.22（1.28—3.85)	275（162—501)
Iran (Islamic Republic of)	2.67(1.34—3.95）	59(29—84）	1.59（0.79—2.23)	128（63—180)
Iraq	7.53(3.08—15.91）	67(27—140）	5.33（2.47—10.31)	109（52—205)
Ireland	0.52(0.39—0.69）	2(2—3）	2.30（1.54—3.12)	25（17—34)
Israel	0.22(0.16—0.29）	1(1—1）	0.36（0.25—0.49)	7（5—9)
Italy	25.70(19.33—31.15）	2597(1978—3130）	2.46（1.78—2.93)	720（520—855)
Jamaica	0.31(0.20—0.46）	1(0—1）	0.56（0.37—0.80)	2（2—4)
Japan	0.57(0.49—0.63）	121(104—133）	0.51（0.41—0.60)	320（244—379)
Jordan	0.80(0.36—1.52）	1(0—2）	0.40（0.20—0.70)	2（1—4)
Kazakhstan	0.37(0.23—0.57）	5(3—8）	9.93（5.84—15.35)	190（115—288)
Kenya	0.27(0.11—0.64）	2(1—5）	0.21（0.07—0.58)	4（1—12)
Kiribati	1.56(0.42—4.32）	0(0—0）	1.34（0.38—3.38)	0（0—0)
Kuwait	1.31(0.87—1.81）	1(0—1）	1.35（0.86—1.96)	3（2—5)
Kyrgyzstan	1.34(0.79—2.20）	4(3—7）	2.72（1.72—4.08)	12（7—18)
Lao People's Democratic Republic	3.25(0.92—8.50）	4(1—9）	2.26（0.89—4.97)	7（3—15)
Latvia	0.45(0.32—0.60）	2(1—3）	0.43（0.30—0.60)	3（2—4)
Lebanon	3.37(1.41—7.08）	8(3—16）	2.13（1.04—4.00)	18（9—34)
Lesotho	1.33(0.46—3.33）	1(0—3）	0.66（0.24—1.53)	1（0—1)
Liberia	1.29(0.29—3.50）	1(0—3）	0.52（0.13—1.52)	1（0—2)
Libya	1.61(0.18—6.37）	3(0—13）	1.30（0.15—4.98)	6（1—24)
Lithuania	0.41(0.29—0.56）	2(2—3）	0.31（0.21—0.44)	3（2—4)
Luxembourg	0.32(0.24—0.43）	0(0—0）	0.97（0.69—1.29)	2（1—2)
Madagascar	0.61(0.16—1.54）	3(1—8）	0.39（0.09—1.19)	4（1—11)
Malawi	0.34(0.09—0.86）	1(0—3）	0.23（0.06—0.70)	2（0—5)
Malaysia	1.64(0.67—3.48）	16(6—33）	1.28（0.56—2.55)	29（13—57)
Maldives	2.63(1.03—5.63）	0(0—0）	1.45（0.64—2.82)	0（0—1)
Mali	1.08(0.27—2.82）	3(1—8）	0.42（0.10—1.11)	3（1—8)
Malta	1.40(1.03—1.85）	1(0—1）	3.29（2.33—4.37)	5（4—7)
Marshall Islands	0.55(0.08—1.95）	0(0—0）	0.23（0.05—0.68)	0（0—0)
Mauritania	1.21(0.30—3.07）	1(0—3）	0.44（0.12—1.21)	1（0—2)
Mauritius	0.12(0.08—0.16）	0(0—0）	0.58（0.41—0.77)	1（1—2)
Mexico	0.16(0.13—0.18）	5(5—6）	0.65（0.55—0.76)	84（70—97)
Micronesia (Federated States of)	0.79(0.08—3.21）	0(0—0）	0.36（0.07—1.12)	0（0—0)
Monaco	1.25(0.42—2.98）	0(0—0）	0.56（0.23—1.24)	0（0—0)
Mongolia	10.04(3.95—21.26）	10(4—21）	4.07（1.95—7.74)	8（4—16)
Montenegro	4.21(1.86—8.37）	3(1—6）	3.14（1.37—6.02)	3（1—6)
Morocco	3.47(0.34—14.82）	54(5—224）	2.90（0.35—11.17)	103（13—390)
Mozambique	0.33(0.08—0.88）	2(0—5）	0.23（0.06—0.72)	2（1—7)
Myanmar	3.10(1.01—7.65）	44(15—107）	2.26（0.93—4.91)	84（35—180)
Namibia	1.12(0.48—2.30）	1(0—1）	0.62（0.26—1.31)	1（0—2)
Nauru	0.25(0.05—0.75）	0(0—0）	1.48（0.06—6.56)	0（0—0)
Nepal	1.92(0.52—5.34）	15(4—38）	1.53（0.55—3.66)	31（12—70)
Netherlands	0.30(0.22—0.40）	8(6—10）	0.74（0.53—0.99)	39（28—52)
New Zealand	0.53(0.40—0.68）	3(2—4）	0.60（0.46—0.79)	7（5—9)
Nicaragua	0.22(0.10—0.45）	0(0—1）	0.21（0.10—0.39)	1（0—2)
Niger	1.63(0.33—4.69）	3(1—8）	0.74（0.16—2.11)	4（1—11)
Nigeria	1.54(0.47—3.59）	55(18—124）	0.38（0.14—0.92)	26（10—63)
Niue	0.35(0.06—1.07）	0(0—0）	0.17（0.04—0.44)	0（0—0)
North Macedonia	2.43(1.12—4.84）	4(2—9）	2.40（0.87—5.40)	7（3—16)
Northern Mariana Islands	0.26(0.08—0.59）	0(0—0）	0.31（0.10—0.71)	0（0—0)
Norway	0.40(0.33—0.45）	4(3—4）	0.46（0.37—0.54)	7（6—8)
Oman	4.52(1.93—9.33）	3(1—6）	2.93（1.09—6.38)	5（2—11)
Pakistan	1.58(0.57—3.36）	89(32—185）	1.64（0.63—3.57)	152（62—317)
Palau	0.21(0.04—0.57）	0(0—0）	0.12（0.03—0.32)	0（0—0)
Palestine	1.81(0.74—4.00）	1(1—3）	1.41（0.49—2.97)	3（1—6)
Panama	0.30(0.20—0.44）	1(0—1）	0.39（0.26—0.56)	2（2—3)
Papua New Guinea	0.21(0.05—0.64）	0(0—1）	0.22（0.04—0.76)	1（0—2)
Paraguay	0.47(0.21—0.91）	1(1—2）	0.33（0.16—0.61)	2（1—4)
Peru	1.13(0.42—2.34）	15(6—32）	0.23（0.09—0.47)	10（4—20)
Philippines	1.00(0.27—1.64）	20(6—30）	0.79（0.27—1.22)	48（18—72)
Poland	1.62(1.42—1.81）	80(71—89）	1.52（1.22—1.85)	155（125—187)
Portugal	0.14(0.10—0.19）	2(1—2）	0.40（0.28—0.54)	17（12—23)
Puerto Rico	0.13(0.09—0.18）	1(0—1）	0.21（0.14—0.29)	3（2—4)
Qatar	3.03(1.35—5.97）	0(0—0）	1.53（0.49—3.73)	1（0—2)
Republic of Korea	1.53(0.55—3.34）	36(14—73）	0.37（0.18—0.71)	44（22—83)
Republic of Moldova	0.79(0.59—1.04）	3(2—4）	0.49（0.31—0.72)	4（2—6)
Romania	20.28(13.76—29.62）	514(342—769）	24.61（17.11—34.12)	1284（892—1780)
Russian Federation	4.27(3.79—4.61）	662(595—714）	1.98（1.60—2.33)	616（497—728)
Rwanda	0.53(0.14—1.34）	1(0—3）	0.25（0.06—0.70)	1（0—4)
Saint Kitts and Nevis	0.22(0.13—0.33）	0(0—0）	0.55（0.27—0.99)	0（0—0)
Saint Lucia	3.57(2.40—5.16）	0(0—0）	2.91（1.97—4.07)	1（1—1)
Saint Vincent and the Grenadines	0.54(0.39—0.73）	0(0—0）	1.41（1.01—1.93)	0（0—0)
Samoa	0.37(0.06—1.17）	0(0—0）	0.18（0.05—0.48)	0（0—0)
San Marino	1.38(0.55—3.01）	0(0—0）	1.20（0.46—2.53)	0（0—0)
Saotome and Principe	1.32(0.24—4.35）	0(0—0）	0.40（0.10—1.08)	0（0—0)
Saudi Arabia	5.50(2.36—11.04）	29(13—57）	2.20（0.95—4.39)	26（12—49)
Senegal	1.20(0.31—3.09）	3(1—8）	0.51（0.13—1.34)	3（1—9)
Serbia	3.61(1.52—7.44）	31(14—62）	1.28（0.55—2.51)	29（13—56)
Seychelles	3.97(1.85—7.82）	0(0—1）	2.82（1.44—5.05)	0（0—1)
Sierra Leone	1.28(0.30—3.55）	2(1—6）	0.50（0.12—1.43)	1（0—4)
Singapore	4.15(3.20—5.27）	10(8—13）	2.50（1.82—3.27)	27（19—35)
Slovakia	1.14(0.63—2.02）	8(4—14）	1.09（0.55—1.94)	13（7—23)
Slovenia	1.02(0.72—1.43）	3(2—4）	0.96（0.61—1.40)	7（5—10)
Solomon Islands	0.39(0.05—1.47）	0(0—0）	0.38（0.05—1.35)	0（0—0)
Somalia	0.55(0.14—1.55）	1(0—3）	0.39（0.08—1.32)	2（0—7)
South Africa	0.92(0.38—1.55）	20(8—34）	0.43（0.29—0.72)	20（13—33)
South Sudan	0.45(0.11—1.17）	1(0—3）	0.26（0.07—0.73)	1（0—2)
Spain	0.28(0.20—0.38）	18(13—24）	1.11（0.75—1.52)	221（150—303)
Sri Lanka	17.18(8.62—28.43）	157(74—263）	3.58（1.71—7.59)	92（44—196)
Sudan	3.54(0.35—14.64）	35(4—143）	2.42（0.26—9.63)	43（5—171)
Suriname	0.37(0.16—0.75）	0(0—0）	0.36（0.15—0.72)	0（0—1)
Sweden	2.46(1.89—3.11）	51(39—65）	1.51（1.11—1.98)	45（33—59)
Switzerland	0.15(0.10—0.21）	2(1—3）	0.33（0.21—0.48)	11（7—16)
Syrian Arab Republic	3.16(0.36—12.18）	16(2—60）	2.19（0.23—8.34)	27（3—101)
Taiwan (Province of China)	0.86(0.64—1.10）	11(9—14）	2.22（1.65—2.83)	135（99—172)
Tajikistan	0.04(0.01—0.10）	0(0—0）	0.02（0.01—0.04)	0（0—0)
Thailand	1.18(0.47—2.36）	36(15—70）	0.86（0.44—1.50)	123（63—215)
Timor-Leste	2.72(0.85—6.71）	0(0—1）	2.65（0.94—6.15)	2（1—4)
Togo	1.21(0.33—3.07）	1(0—3）	0.52（0.13—1.42)	1（0—3)
Tokelau	0.36(0.07—1.15）	0(0—0）	0.43（0.04—1.45)	0（0—0)
Tonga	0.26(0.04—0.81）	0(0—0）	0.16（0.03—0.46)	0（0—0)
Trinidad and Tobago	2.08(1.46—2.82）	2(1—2）	1.75（1.16—2.47)	4（3—6)
Tunisia	2.81(0.33—10.72）	15(2—55）	2.50（0.28—10.76)	35（4—147)
Turkiye	0.53(0.13—1.44）	19(5—50）	0.52（0.25—0.93)	53（25—95)
Turkmenistan	3.34(2.32—4.65）	7(5—10）	3.81（2.49—5.62)	17（11—24)
Tuvalu	0.52(0.08—1.82）	0(0—0）	0.29（0.06—0.89)	0（0—0)
Uganda	0.40(0.12—1.01）	3(1—6）	0.21（0.05—0.55)	3（1—7)
Ukraine	2.32(1.62—3.26）	152(105—214）	3.45（2.13—5.32)	326（203—501)
United Arab Emirates	3.99(1.54—8.37）	1(0—2）	3.26（1.49—6.30)	5（2—10)
United Kingdom	1.78(1.52—1.99）	213(182—237）	1.09（0.89—1.24)	213（173—243)
United Republic of Tanzania	0.47(0.13—1.29）	5(1—13）	0.24（0.06—0.71)	6（1—18)
United States of America	0.38(0.31—0.44）	163(133—189）	0.31（0.25—0.35)	251（208—288)
United States Virgin Islands	2.45(1.09—4.90）	0(0—0）	2.11（0.89—4.45)	0（0—1)
Uruguay	1.03(0.71—1.43）	5(4—7）	0.76（0.55—1.02)	7（5—9)
Uzbekistan	1.40(0.68—2.47）	19(10—33）	0.82（0.53—1.20)	21（14—30)
Vanuatu	0.26(0.05—0.82）	0(0—0）	0.24（0.05—0.77)	0（0—0)
Venezuela (Bolivarian Republic of)	0.32(0.22—0.46）	3(2—5）	0.30（0.19—0.44)	11（7—16)
Viet Nam	2.73(0.92—6.81）	102(35—255）	2.07（0.77—4.49)	171（64—372)
Yemen	4.13(0.41—16.93）	19(2—75）	3.45（0.38—13.59)	43（5—168)
Zambia	0.42(0.11—1.05）	1(0—3）	0.44（0.08—1.38)	3（0—9)
Zimbabwe	1.37(0.53—3.18）	5(2—11）	1.16（0.43—2.55)	7（3—14)

## Sheet: Table S4
Table S4. The DALYs of elderly myocarditis in 1992 and 2021 for both genders in all countries and territories from 1992 to 2021
	1992		2021
location	ASR per 100,000 (95% UI)	Counts (95% UI)	ASR per 100,000 (95% UI)	Counts (95% UI)
Afghanistan	78.94(7.36—314.79）	633(60—2489）	77.81（8.40—310.40)	634（70—2503)
Albania	83.14(42.82—169.15）	176(91—359）	58.11（24.62—118.17)	318（136—644)
Algeria	48.13(6.10—182.18）	650(89—2415）	36.52（5.16—139.12)	1359（200—5104)
American Samoa	1.22(0.54—2.61）	0(0—0）	0.99（0.44—1.94)	0（0—0)
Andorra	38.85(13.49—89.05）	2(1—5）	17.65（7.75—35.58)	4（2—8)
Angola	29.30(9.41—71.72）	110(37—257）	17.95（5.83—49.94)	188（64—509)
Antigua and Barbuda	39.89(29.35—53.52）	3(2—4）	40.65（29.08—55.16)	5（4—7)
Argentina	17.10(12.07—23.60）	684(485—942）	9.26（7.00—12.17)	680（513—893)
Armenia	13.72(8.49—21.48）	42(26—65）	7.33（4.53—10.95)	44（27—66)
Australia	26.73(20.10—34.62）	679(513—875）	8.65（6.56—11.20)	524（395—681)
Austria	3.62(2.71—4.75）	56(42—74）	11.02（7.77—14.83)	308（215—415)
Azerbaijan	74.16(35.07—145.73）	456(219—879）	62.66（28.49—123.15)	843（379—1670)
Bahamas	7.99(5.46—11.32）	1(1—2）	8.84（6.16—12.48)	4（3—6)
Bahrain	21.88(9.67—42.68）	3(1—6）	10.34（4.86—20.20)	7（3—13)
Bangladesh	37.72(11.23—90.18）	1820(562—4231）	23.82（9.48—51.90)	3474（1399—7509)
Barbados	12.77(9.19—17.36）	5(4—7）	17.93（12.03—25.92)	12（8—17)
Belarus	28.06(15.79—44.40）	444(242—713）	8.36（5.74—11.69)	183（126—256)
Belgium	4.02(2.89—5.39）	82(59—109）	10.33（7.24—13.97)	410（284—558)
Belize	10.25(6.07—15.96）	1(1—2）	6.45（4.58—8.68)	2（2—3)
Benin	16.01(4.78—40.75）	34(11—85）	6.85（2.03—18.10)	32（10—82)
Bermuda	11.25(8.09—15.59）	1(1—1）	10.98（7.67—15.18)	2（1—3)
Bhutan	31.81(8.49—84.63）	7(2—18）	22.44（8.62—50.80)	15（6—34)
Bolivia (Plurinational State of)	18.83(7.24—44.64）	61(25—138）	10.23（4.30—21.61)	96（41—198)
Bosnia and Herzegovina	79.23(28.92—187.17）	339(132—764）	52.23（21.42—111.09)	430（178—908)
Botswana	18.52(8.26—36.22）	11(5—21）	9.18（3.82—19.55)	13（6—26)
Brazil	12.18(10.36—13.90）	1164(1003—1322）	12.19（10.33—13.89)	3719（3159—4237)
Brunei Darussalam	33.74(15.64—65.30）	4(2—7）	21.82（10.45—40.47)	8（4—15)
Bulgaria	63.41(48.43—80.20）	897(686—1133）	96.40（67.72—131.62)	1755（1230—2395)
Burkina Faso	25.58(7.24—68.73）	107(33—271）	12.59（3.35—34.11)	109（31—289)
Burundi	9.76(3.00—24.00）	25(8—59）	6.70（1.78—21.01)	33（9—99)
Cabo Verde	5.94(1.91—15.50）	2(1—5）	2.85（1.09—6.36)	1（1—3)
Cambodia	30.44(10.01—72.96）	114(37—275）	23.86（9.85—50.40)	232（94—494)
Cameroon	19.54(5.69—45.52）	84(26—190）	6.99（2.25—16.55)	79（27—185)
Canada	3.49(2.60—4.50）	152(114—197）	5.23（3.92—6.83)	514（385—672)
Central African Republic	36.17(10.60—93.72）	39(12—94）	26.72（6.92—82.21)	50（14—144)
Chad	21.73(5.62—58.52）	64(18—168）	10.14（2.61—28.31)	52（14—144)
Chile	6.65(5.04—8.60）	79(60—102）	4.45（3.34—5.81)	148（111—194)
China	65.95(46.01—91.05）	51209(35000—69687）	68.87（43.35—93.35)	154414（97667—208727)
Colombia	4.28(3.20—5.50）	84(63—108）	7.95（5.67—10.64)	578（409—774)
Comoros	7.65(2.45—17.80）	2(1—4）	4.47（1.36—11.70)	2（1—6)
Congo	24.73(8.79—55.46）	27(10—59）	14.22（5.21—37.24)	34（13—88)
Cook Islands	0.56(0.21—1.08）	0(0—0）	0.53（0.20—1.06)	0（0—0)
Costa Rica	19.31(13.72—26.48）	42(30—58）	18.34（13.39—24.37)	133（97—177)
Cote d'Ivoire	18.05(5.32—43.49）	61(20—140）	7.03（2.32—17.16)	66（23—159)
Croatia	136.64(100.01—181.47）	876(641—1168）	146.33（97.91—205.16)	1798（1211—2514)
Cuba	6.27(4.64—8.32）	81(60—108）	5.79（4.23—7.70)	148（108—197)
Cyprus	27.06(8.34—62.37）	18(6—40）	6.60（2.85—13.53)	16（7—32)
Czechia	14.23(10.80—18.22）	248(189—317）	20.71（14.19—28.61)	599（416—821)
Democratic People's Republic of Korea	77.11(31.64—158.07）	990(438—1963）	79.36（32.71—175.01)	2527（1104—5337)
Democratic Republic of the Congo	28.95(8.87—76.18）	456(149—1125）	23.26（6.15—76.99)	794（218—2532)
Denmark	5.16(3.74—6.83）	57(41—75）	11.07（7.97—14.76)	189（135—251)
Djibouti	7.51(2.39—18.07）	1(0—2）	4.53（1.50—11.71)	3（1—7)
Dominica	39.15(18.03—79.14）	3(1—6）	32.63（15.06—63.92)	3（2—6)
Dominican Republic	2.67(1.19—6.41）	12(5—29）	3.20（1.58—6.03)	38（19—72)
Ecuador	16.20(11.74—21.79）	97(70—130）	6.11（3.83—9.23)	117（72—178)
Egypt	1.54(0.40—4.96）	42(11—137）	1.02（0.32—2.84)	62（21—171)
El Salvador	3.03(1.48—6.11）	12(6—23）	2.14（1.17—3.71)	19（10—32)
Equatorial Guinea	31.17(9.69—78.07）	6(2—14）	9.31（3.83—20.66)	4（2—9)
Eritrea	8.57(2.73—22.43）	9(3—23）	6.54（1.90—17.25)	17（5—43)
Estonia	10.91(8.09—14.32）	26(19—35）	6.90（4.90—9.57)	28（20—39)
Eswatini	19.00(8.35—38.63）	6(2—11）	8.58（3.88—18.00)	5（2—10)
Ethiopia	9.25(3.17—22.52）	197(70—466）	4.59（1.71—11.79)	210（79—534)
Fiji	3.63(1.65—7.50）	1(0—2）	4.06（1.79—7.84)	3（1—5)
Finland	17.34(12.44—23.28）	162(116—217）	20.74（14.74—27.96)	400（283—535)
France	1.66(1.14—2.37）	191(131—274）	4.58（3.26—6.15)	1131（804—1515)
Gabon	24.96(8.71—58.39）	16(6—35）	11.90（4.76—26.60)	12（5—27)
Gambia	18.21(5.51—43.96）	6(2—14）	7.99（2.50—19.99)	7（2—18)
Georgia	68.84(49.25—92.99）	555(400—744）	56.72（36.27—80.72)	468（299—665)
Germany	9.73(6.11—14.27）	1634(1028—2394）	11.42（8.22—15.38)	3129（2232—4217)
Ghana	24.37(7.32—54.94）	145(47—314）	10.39（3.21—23.47)	160（52—351)
Greece	3.47(2.51—4.72）	65(47—88）	4.74（3.38—6.37)	193（136—261)
Greenland	3.10(1.57—5.38）	0(0—0）	3.73（1.11—7.76)	0（0—1)
Grenada	22.97(16.28—32.83）	2(2—3）	34.67（24.05—48.40)	4（3—6)
Guam	11.54(5.06—22.06）	1(0—1）	2.09（0.98—4.20)	1（0—1)
Guatemala	8.69(5.10—13.82）	22(14—32）	7.23（5.20—9.84)	79（56—108)
Guinea	19.56(5.10—49.76）	73(20—180）	8.90（2.52—23.53)	49（15—129)
Guinea-Bissau	22.93(6.16—56.67）	8(2—20）	9.18（2.60—23.35)	5（2—14)
Guyana	33.44(23.76—46.39）	13(10—18）	161.54（106.04—234.01)	125（82—181)
Haiti	39.07(12.05—96.04）	137(43—334）	32.83（11.88—73.38)	247（90—550)
Honduras	11.53(3.94—26.35）	23(8—52）	10.85（4.44—22.82)	61（26—125)
Hungary	22.35(16.44—29.52）	393(288—521）	20.29（13.58—28.87)	550（370—780)
Iceland	3.25(2.37—4.32）	1(1—2）	10.45（7.57—13.64)	9（7—12)
India	20.21(8.93—33.24）	10194(4541—16682）	17.58（10.16—28.08)	23094（13450—36698)
Indonesia	23.92(12.98—45.77）	1996(1058—4031）	26.36（15.57—46.86)	4250（2524—8045)
Iran (Islamic Republic of)	42.44(21.37—60.82）	1136(564—1586）	25.85（12.63—36.00)	2188（1056—3051)
Iraq	126.01(54.24—257.88）	1146(496—2336）	86.02（41.92—161.27)	1997（1002—3672)
Ireland	7.20(5.45—9.30）	35(26—45）	27.42（19.02—36.92)	297（205—400)
Israel	3.24(2.37—4.32）	19(14—25）	5.09（3.65—6.76)	91（65—120)
Italy	274.27(211.31—328.78）	29370(22943—34990）	25.55（18.77—30.60)	7095（5197—8442)
Jamaica	5.74(3.88—8.15）	14(9—20）	10.13（6.97—14.30)	41（28—59)
Japan	9.32(8.21—10.29）	2082(1849—2292）	9.41（7.80—10.83)	4802（3846—5593)
Jordan	12.97(6.26—23.82）	17(8—31）	6.53（3.54—11.02)	45（25—75)
Kazakhstan	6.50(4.27—9.53）	97(63—141）	180.24（109.20—272.73)	3947（2430—5902)
Kenya	5.10(2.38—11.09）	47(22—101）	4.20（1.73—10.50)	100（41—249)
Kiribati	21.11(6.49—54.83）	1(0—1）	18.00（5.86—42.70)	1（0—2)
Kuwait	20.59(13.96—28.22）	12(8—16）	20.26（13.43—28.90)	51（34—72)
Kyrgyzstan	20.13(11.92—32.56）	72(42—117）	38.52（24.19—59.03)	184（115—288)
Lao People's Democratic Republic	41.46(12.18—105.93）	65(19—162）	27.63（11.15—60.08)	97（39—212)
Latvia	6.35(4.66—8.42）	28(21—38）	6.87（4.72—9.46)	40（27—54)
Lebanon	55.90(24.28—115.36）	146(64—297）	30.97（15.80—55.93)	250（127—455)
Lesotho	20.94(8.20—48.01）	19(8—42）	11.56（4.63—25.37)	13（5—28)
Liberia	18.98(5.06—48.87）	22(6—55）	7.94（2.40—22.29)	14（5—40)
Libya	26.88(3.76—101.89）	58(8—219）	21.65（3.01—81.18)	110（15—415)
Lithuania	5.55(4.03—7.47）	32(23—43）	5.21（3.55—7.22)	43（29—58)
Luxembourg	4.57(3.41—6.04）	3(2—4）	12.26（8.83—16.23)	19（14—25)
Madagascar	11.42(3.54—27.67）	65(20—155）	7.46（2.24—21.31)	82（25—230)
Malawi	6.35(2.20—15.24）	27(10—63）	4.64（1.58—12.79)	36（13—98)
Malaysia	23.21(10.27—46.50）	233(104—462）	16.60（7.86—31.61)	444（217—826)
Maldives	35.55(14.43—74.29）	2(1—5）	17.85（8.36—33.81)	5（3—10)
Mali	16.47(4.68—41.23）	61(19—149）	6.88（2.10—17.40)	56（18—142)
Malta	18.39(13.83—23.97）	9(7—12）	43.16（31.09—56.89)	62（45—82)
Marshall Islands	7.31(1.53—23.92）	0(0—0）	3.52（1.08—9.12)	0（0—0)
Mauritania	18.14(5.16—43.95）	19(6—45）	6.80（2.23—17.77)	15（5—38)
Mauritius	2.08(1.43—2.91）	2(1—2）	8.20（6.03—10.85)	18（13—24)
Mexico	2.38(1.94—2.93）	99(80—125）	8.38（7.06—9.79)	1139（959—1332)
Micronesia (Federated States of)	9.60(1.44—35.83）	0(0—1）	4.80（1.26—13.76)	0（0—1)
Monaco	15.14(5.83—34.12）	2(1—4）	7.11（3.26—14.54)	1（1—2)
Mongolia	166.64(67.53—335.66）	188(77—368）	71.68（35.72—132.69)	169（86—310)
Montenegro	61.14(27.89—118.18）	47(22—91）	44.86（20.37—84.53)	52（24—97)
Morocco	55.01(6.25—223.57）	911(107—3632）	47.00（6.48—176.34)	1800（253—6697)
Mozambique	6.17(1.99—15.16）	39(13—93）	4.76（1.57—13.34)	54（19—150)
Myanmar	38.95(13.22—94.93）	716(246—1736）	27.35（11.54—58.60)	1163（491—2491)
Namibia	18.66(8.58—36.57）	13(6—25）	10.51（4.71—21.12)	14（7—29)
Nauru	4.68(1.18—13.14）	0(0—0）	16.54（1.25—70.30)	0（0—0)
Nepal	29.58(8.96—76.76）	271(88—664）	22.77（9.08—50.93)	545（226—1163)
Netherlands	4.12(3.06—5.41）	109(81—143）	9.23（6.66—12.16)	469（338—618)
New Zealand	11.95(9.19—15.13）	62(48—79）	12.99（10.16—16.61)	142（111—182)
Nicaragua	3.62(1.93—6.64）	6(3—12）	3.34（1.78—5.64)	17（9—29)
Niger	23.95(5.87—64.43）	58(16—147）	10.88（2.93—29.35)	76（22—200)
Nigeria	21.58(7.46—47.82）	919(336—1972）	5.75（2.46—13.16)	456（202—1046)
Niue	4.75(1.20—13.02）	0(0—0）	2.57（0.92—5.81)	0（0—0)
North Macedonia	33.42(16.23—64.63）	66(33—127）	33.79（13.12—73.66)	119（48—251)
Northern Mariana Islands	3.81(1.51—7.93）	0(0—0）	4.49（1.69—9.41)	0（0—0)
Norway	6.57(5.60—7.46）	62(52—70）	7.39（6.14—8.65)	105（86—123)
Oman	79.46(35.12—159.32）	55(25—110）	55.73（20.51—123.17)	106（38—241)
Pakistan	25.79(9.89—53.01）	1610(626—3270）	24.21（10.20—49.75)	2667（1172—5274)
Palau	3.12(0.93—7.62）	0(0—0）	2.01（0.73—4.39)	0（0—0)
Palestine	26.46(11.59—54.72）	24(11—48）	20.72（7.88—41.60)	47（19—91)
Panama	4.51(3.14—6.27）	8(6—11）	5.76（3.98—7.93)	34（23—47)
Papua New Guinea	3.58(1.11—9.97）	6(2—16）	3.59（1.02—10.48)	14（4—38)
Paraguay	7.12(3.52—12.87）	19(10—34）	5.27（2.81—9.05)	36（19—61)
Peru	16.94(6.91—33.87）	241(99—480）	4.07（2.06—7.75)	169（85—322)
Philippines	12.72(4.36—20.01）	307(121—462）	10.10（4.23—14.80)	706（327—1007)
Poland	24.12(21.42—26.71）	1294(1157—1429）	22.36（17.70—27.59)	2236（1777—2750)
Portugal	2.18(1.56—3.02）	35(25—49）	5.37（3.82—7.19)	211（149—283)
Puerto Rico	2.60(1.85—3.49）	12(9—16）	3.91（2.82—5.31)	41（29—56)
Qatar	46.63(21.40—90.25）	3(2—6）	26.35（8.87—67.43)	17（5—51)
Republic of Korea	21.83(9.02—44.32）	613(276—1164）	6.47（3.56—11.54)	786（433—1396)
Republic of Moldova	10.89(8.03—14.38）	47(35—63）	8.95（5.71—13.09)	72（46—105)
Romania	265.52(179.32—391.15）	7823(5213—11715）	418.02（289.88—584.77)	21140（14657—29537)
Russian Federation	48.37(43.43—52.22）	8420(7643—9073）	28.62（23.23—33.86)	9169（7398—10913)
Rwanda	10.08(3.11—23.75）	31(10—72）	4.87（1.62—12.14)	33（11—78)
Saint Kitts and Nevis	4.43(2.89—6.43）	0(0—0）	9.64（5.06—16.62)	1（0—1)
Saint Lucia	50.37(34.65—71.44）	5(3—7）	41.86（28.47—58.42)	12（8—17)
Saint Vincent and the Grenadines	8.63(6.44—11.41）	1(1—1）	21.62（15.67—29.41)	4（3—5)
Samoa	5.13(1.24—14.64）	0(0—1）	2.83（1.07—6.52)	0（0—1)
San Marino	17.13(7.38—36.78）	1(0—2）	15.46（6.55—31.07)	2（1—5)
Saotome and Principe	16.48(3.95—48.85）	1(0—3）	5.94（1.96—15.12)	1（0—2)
Saudi Arabia	87.82(38.87—174.35）	514(230—1016）	35.52（16.18—68.47)	512（241—952)
Senegal	18.03(5.37—44.32）	60(19—144）	7.86（2.44—19.70)	59（19—148)
Serbia	45.90(20.14—91.71）	464(214—890）	19.12（8.95—35.88)	431（204—806)
Seychelles	52.94(25.74—101.80）	4(2—7）	36.88（19.37—64.62)	4（2—8)
Sierra Leone	18.81(5.24—49.25）	40(12—103）	7.60（2.30—20.78)	27（9—72)
Singapore	78.31(60.64—98.81）	213(165—268）	43.16（32.03—55.76)	472（350—609)
Slovakia	17.03(9.70—29.26）	127(73—216）	17.20（8.91—29.82)	214（111—370)
Slovenia	14.54(10.70—19.59）	46(34—61）	12.96（8.16—19.22)	88（56—129)
Solomon Islands	5.22(1.03—17.31）	0(0—1）	4.88（1.04—15.47)	1（0—3)
Somalia	10.39(3.21—27.58）	23(8—60）	7.88（2.11—25.18)	49（14—155)
South Africa	14.61(6.27—24.00）	350(151—573）	7.47（5.19—12.32)	385（268—633)
South Sudan	8.61(2.52—21.22）	25(7—61）	5.13（1.77—13.42)	19（7—50)
Spain	3.58(2.61—4.82）	248(181—334）	12.35（8.57—16.74)	2268（1565—3082)
Sri Lanka	245.65(117.50—410.00）	2634(1199—4443）	48.43（23.76—101.36)	1419（695—2967)
Sudan	60.64(6.72—245.14）	662(76—2653）	40.20（4.99—156.09)	783（99—3018)
Suriname	7.07(3.51—13.39）	2(1—4）	6.98（3.31—12.96)	5（3—10)
Sweden	45.79(36.25—56.67）	884(694—1101）	29.88（22.42—38.91)	794（596—1031)
Switzerland	2.37(1.66—3.31）	35(24—49）	4.50（2.97—6.34)	135（89—188)
Syrian Arab Republic	51.03(6.69—190.99）	284(38—1050）	36.25（4.56—134.01)	510（66—1859)
Taiwan (Province of China)	11.88(9.08—15.12）	188(145—238）	29.38（22.11—37.45)	1719（1286—2195)
Tajikistan	1.14(0.54—2.07）	4(2—6）	0.91（0.43—1.63)	5（3—10)
Thailand	15.83(7.04—30.20）	544(251—1022）	12.36（6.63—20.89)	1749（936—2964)
Timor-Leste	34.91(11.11—87.16）	7(2—19）	32.13（11.61—74.99)	23（8—55)
Togo	18.22(5.65—43.74）	21(7—49）	8.01（2.52—20.72)	25（9—64)
Tokelau	5.08(1.29—14.65）	0(0—0）	5.24（0.93—16.05)	0（0—0)
Tonga	3.70(0.93—10.23）	0(0—1）	2.47（0.78—6.08)	0（0—1)
Trinidad and Tobago	33.04(23.62—44.33）	32(23—43）	29.77（19.76—42.11)	74（49—106)
Tunisia	45.69(6.15—169.47）	272(38—993）	37.07（4.99—150.50)	562（78—2231)
Turkiye	8.83(2.61—22.62）	346(104—870）	8.21（4.19—14.21)	899（460—1550)
Turkmenistan	61.59(43.94—83.94）	143(104—193）	73.30（49.22—105.78)	354（240—508)
Tuvalu	7.10(1.48—22.98）	0(0—0）	4.05（1.22—11.11)	0（0—0)
Uganda	7.64(2.72—18.01）	55(20—128）	4.14（1.43—9.97)	62（22—148)
Ukraine	26.62(18.60—37.28）	1942(1354—2726）	38.10（23.75—58.36)	3736（2346—5698)
United Arab Emirates	70.16(28.56—144.17）	24(10—49）	56.70（27.00—107.39)	114（56—216)
United Kingdom	26.38(23.35—28.96）	3155(2800—3460）	17.02（14.20—19.30)	3051（2533—3461)
United Republic of Tanzania	8.66(2.95—21.99）	106(37—261）	4.74（1.50—13.11)	128（41—354)
United States of America	7.67(6.52—8.75）	3240(2745—3707）	6.17（5.33—6.96)	4905（4217—5551)
United States Virgin Islands	39.36(18.67—76.10）	4(2—7）	30.68（14.11—61.06)	7（3—13)
Uruguay	16.12(11.39—21.98）	83(59—113）	11.86（8.77—15.68)	94（69—125)
Uzbekistan	24.38(13.45—40.50）	350(198—574）	15.04（10.17—21.47)	441（304—618)
Vanuatu	4.05(1.15—11.76）	0(0—1）	3.55（1.04—10.07)	0（0—1)
Venezuela (Bolivarian Republic of)	5.35(3.77—7.31）	60(42—82）	4.78（3.20—6.86)	173（116—249)
Viet Nam	32.44(11.62—79.65）	1339(486—3279）	24.60（9.59—52.69)	2244（878—4821)
Yemen	71.06(7.97—281.18）	378(44—1459）	57.49（7.09—222.94)	808（103—3120)
Zambia	7.63(2.42—18.11）	23(7—53）	8.96（1.92—27.88)	64（13—203)
Zimbabwe	22.24(9.19—50.15）	96(41—213）	20.19（7.96—43.19)	137（55—289)

## Sheet: Table S5
Table S5. The average annual percent change in the incidence, deaths and DALYs of elderly myocarditis globally and across different SDI regions from 1992-2021.
		Incidence	Deaths	DALYs
Location	Gender	AAPC(95%CI)	AAPC(95%CI)	AAPC(95%CI)
Global	Both	-0.13 (-0.13 to -0.12)	-0.98(-1.09 to -0.89)	-0.76(-0.84 to -0.69)
	Male	-0.13 (-0.13 to -0.12)	-0.52(-0.63 to -0.41)	-0.39(-0.48 to -0.29)
	Female	-0.17 (-0.18 to -0.16)	-1.31(-1.4 to -1.23)	-1.1(-1.17 to -1.04)
High SDI	Both	-0.27 (-0.28 to -0.26)	-0.34(-0.41 to -0.27)	-0.36(-0.42 to -0.3)
	Male	-0.32 (-0.33 to -0.3)	0.33(0.21 to 0.46)	0.09(0.01 to 0.18)
	Female	-0.35 (-0.36 to -0.34)	-0.77(-0.84 to -0.71)	-0.75(-0.81 to -0.7)
High-middle SDI	Both	-0.15 (-0.18 to -0.13)	-2.49(-2.63 to -2.34)	-1.92(-2.03 to -1.79)
	Male	-0.16 (-0.18 to -0.15)	-2.19(-2.32 to -2.06)	-1.59(-1.7 to -1.48)
	Female	-0.24 (-0.27 to -0.21)	-2.78(-2.91 to -2.62)	-2.28(-2.4 to -2.15)
Middle SDI	Both	0.03 (0.03 to 0.03)	0.35(0.29 to 0.42)	0(-0.06 to 0.06)
	Male	0.04 (0.04 to 0.04)	0.82(0.74 to 0.89)	0.35(0.27 to 0.41)
	Female	0.01 (0 to 0.01)	-0.04(-0.12 to 0.09)	-0.28(-0.38 to -0.15)
Low-middle SDI	Both	-0.03 (-0.03 to -0.03)	-0.5(-0.58 to -0.43)	-0.66(-0.72 to -0.59)
	Male	0 (-0.01 to 0)	-0.32(-0.42 to -0.22)	-0.48(-0.54 to -0.42)
	Female	0.01 (0.01 to 0.01)	-0.69(-0.79 to -0.6)	-0.82(-0.91 to -0.73)
Low SDI	Both	0 (0 to 0)	-0.85(-0.95 to -0.73)	-0.85(-0.94 to -0.75)
	Male	0.02 (0.02 to 0.02)	-0.71(-0.83 to -0.59)	-0.78(-0.89 to -0.65)
	Female	0.01 (0.01 to 0.01)	-0.92(-1.03 to -0.79)	-0.92(-1.05 to -0.8)

## Sheet: Table S6
Table S6. Decomposition analysis results of incidence rate of elderly myocarditis from 1992 to 2021.
	Incidence					Deaths				DALYs
Location	Gender	Overll difference	Aging	Population	Epidemiological change	Gender	Overll difference	Aging	Population	Epidemiological change	Gender	Overll difference	Aging	Population	Epidemiological change
Global	Both	150604	26376.3(17.51%)	172414.58(114.48%)	-48187.21(-32%)	Both	10555.4	3055.33(28.95%)	11408.09(108.08%)	-3907.98(-37.02%)	Both	150604	26376.3(17.51%)	172414.58(114.48%)	-48187.21(-32%)
	Male	86736.5	11544.83(13.31%)	87244.42(100.59%)	-12052.77(-13.9%)	Male	5686.54	1304.17(22.93%)	5220.56(91.81%)	-838.19(-14.74%)	Male	86736.5	11544.83(13.31%)	87244.42(100.59%)	-12052.77(-13.9%)
	Female	63867.2	15503.06(24.27%)	85387.48(133.7%)	-37023.37(-57.97%)	Female	4868.9	1821.96(37.42%)	6165.46(126.63%)	-3118.51(-64.05%)	Female	63867.2	15503.06(24.27%)	85387.48(133.7%)	-37023.37(-57.97%)
High SDI	Both	13738.5	2331.12(16.97%)	13854.6(100.84%)	-2447.18(-17.81%)	Both	1025.54	297.04(28.96%)	872.53(85.08%)	-144.04(-14.04%)	Both	13738.5	2331.12(16.97%)	13854.6(100.84%)	-2447.18(-17.81%)
	Male	8192.01	894.48(10.92%)	7188.76(87.75%)	108.78(1.33%)	Male	552.48	118.65(21.48%)	399.94(72.39%)	33.89(6.13%)	Male	8192.01	894.48(10.92%)	7188.76(87.75%)	108.78(1.33%)
	Female	5546.53	1522.93(27.46%)	6687.27(120.57%)	-2663.67(-48.02%)	Female	473.06	190.71(40.31%)	461.51(97.56%)	-179.16(-37.87%)	Female	5546.53	1522.93(27.46%)	6687.27(120.57%)	-2663.67(-48.02%)
High-middle SDI	Both	36660.8	20583.43(56.15%)	61380.61(167.43%)	-45303.25(-123.57%)	Both	2241.28	2336.4(104.24%)	4545.2(202.79%)	-4640.32(-207.04%)	Both	36660.8	20583.43(56.15%)	61380.61(167.43%)	-45303.25(-123.57%)
	Male	24372	7605.17(31.2%)	30082.55(123.43%)	-13315.75(-54.64%)	Male	1420.66	844.72(59.46%)	1960.32(137.99%)	-1384.38(-97.45%)	Male	24372	7605.17(31.2%)	30082.55(123.43%)	-13315.75(-54.64%)
	Female	12288.8	13794.47(112.25%)	31437.78(255.82%)	-32943.43(-268.08%)	Female	820.62	1574.86(191.91%)	2555.52(311.41%)	-3309.76(-403.32%)	Female	12288.8	13794.47(112.25%)	31437.78(255.82%)	-32943.43(-268.08%)
Middle SDI	Both	81873.1	10934.71(13.36%)	78265.62(95.59%)	-7327.19(-8.95%)	Both	6153.78	1191.33(19.36%)	4851.25(78.83%)	111.2(1.81%)	Both	81873.1	10934.71(13.36%)	78265.62(95.59%)	-7327.19(-8.95%)
	Male	44638.7	4962.54(11.12%)	40623.81(91.01%)	-947.68(-2.12%)	Male	3164.33	514.86(16.27%)	2376.69(75.11%)	272.78(8.62%)	Male	44638.7	4962.54(11.12%)	40623.81(91.01%)	-947.68(-2.12%)
	Female	37234.5	6096.38(16.37%)	37520.58(100.77%)	-6382.5(-17.14%)	Female	2989.45	682.64(22.84%)	2472.08(82.69%)	-165.27(-5.53%)	Female	37234.5	6096.38(16.37%)	37520.58(100.77%)	-6382.5(-17.14%)
Low-middle SDI	Both	3523.84	198(5.62%)	5395.97(153.13%)	-2070.13(-58.75%)	Both	920.83	124.75(13.55%)	1051.67(114.21%)	-255.58(-27.76%)	Both	14566.5	1092(7.5%)	18699.75(128.38%)	-5225.27(-35.87%)
	Male	1768.62	85.17(4.82%)	2764.88(156.33%)	-1081.44(-61.15%)	Male	444.32	42.36(9.53%)	495.71(111.57%)	-93.75(-21.1%)	Male	7613.16	360.85(4.74%)	9353.16(122.86%)	-2100.85(-27.59%)
	Female	1755.23	108.04(6.16%)	2588.29(147.46%)	-941.1(-53.62%)	Female	476.52	82.1(17.23%)	552.96(116.04%)	-158.54(-33.27%)	Female	6953.31	740.8(10.65%)	9201.77(132.34%)	-2989.26(-42.99%)
Low SDI	Both	14566.5	1092(7.5%)	18699.75(128.38%)	-5225.27(-35.87%)	Both	199.74	23.44(11.74%)	277.87(139.12%)	-101.58(-50.85%)	Both	3523.84	198(5.62%)	5395.97(153.13%)	-2070.13(-58.75%)
	Male	7613.16	360.85(4.74%)	9353.16(122.86%)	-2100.85(-27.59%)	Male	96.98	10.65(10.98%)	136.31(140.56%)	-49.98(-51.54%)	Male	1768.62	85.17(4.82%)	2764.88(156.33%)	-1081.44(-61.15%)
	Female	6953.31	740.8(10.65%)	9201.77(132.34%)	-2989.26(-42.99%)	Female	102.77	12.23(11.9%)	140.35(136.58%)	-49.82(-48.48%)	Female	1755.23	108.04(6.16%)	2588.29(147.46%)	-941.1(-53.62%)
